# Supplementary material for: Modelling and Control of a Reconfigurable Robot for Achieving Reconfiguration and Locomotion with Different Shapes
Source: Sensors (Basel). 2021 Aug 9;21(16):5362. doi: 10.3390/s21165362 (PMC8398514; doi:10.3390/s21165362)
Supplement: Supplementary file 1 [file sensors-21-05362-s001.zip]

Archive with 1 entries (1 files):
- sensors-1314680-supplementary.mp4
